# Supplementary material for: Mental Health Component Scale Is Positively Associated with Riboflavin Intake in People with Central Obesity
Source: Nutrients. 2023 Oct 21;15(20):4464. doi: 10.3390/nu15204464 (PMC10609858; doi:10.3390/nu15204464)
Supplement: Supplementary file 1 [file nutrients-15-04464-s001.zip]

Archive with 1 entries (1 files):
- nutrients-2668566-supplementary.pdf
